# Supplementary material for: Exploring and Overcoming Challenges for Efficient Audiological Testing in Children Under 5 Years of Age—Screening with Otoacoustic Emissions
Source: Audiol Res. 2026 May 15;16(3):74. doi: 10.3390/audiolres16030074 (PMC13214472; doi:10.3390/audiolres16030074)
Supplement: Supplementary file 1 [file audiolres-16-00074-s001.zip]

Archive with 3 entries (3 files):
- File_S1.pdf
- File_S2.pdf
- File_S3.pdf
